# Supplementary material for: Main Recommendations for Developing Education and Awareness Strategies for Rare Diseases: Scoping Review
Source: JMIR Med Educ. 2026 Jun 12;12:e79027. doi: 10.2196/79027 (PMC13309765; doi:10.2196/79027)
Supplement: Multimedia Appendix 4 [file mededu_v12i1e79027_app4.xlsx]

## Sheet: The general characteristics of 
Authors (Year)	Study title	Origin	Methodology/methods	Study purpose	Outcomes/key findings
WHO, 2025 [16]	Rare diseases: a global health priority for equity and inclusion	Global	Global policy report	Position rare diseases as a global health priority and outline strategies to promote equity, inclusion, and improved access to diagnosis, care, and health system strengthening worldwide	The report notes that improving awareness and strengthening health system capacity, including workforce development and training, are among the actions needed to address rare diseases globally
Tumiene et al., 2022 [18]	Rare disease education in Europe and beyond: time to act	United Kingdom	Policy-oriented recommendations / Position statement article	Highlight the unmet needs of people living with rare diseases due to the misalignment of health systems with their needs and the lack of workforce competencies to manage these conditions	The findings show the fundamental importance of developing strategies to complement education and training on rare diseases, involving the education, research, and health sectors. These strategies should consider integrated care coordination, interprofessional training, patient- and family-centered education, digital learning, and the promotion of social responsibility
Walkowiak & Domaradzki, 2020 [29]	Needs assessment study of rare diseases education for nurses and nursing students in Poland	Poland	Cross-sectional survey	Analyze the knowledge of rare diseases among nurses and nursing students, evaluating the adequacy of their education and identifying improvement needs	The study showed that nurses and nursing students did not feel well prepared to care for patients with rare diseases. The findings highlight the need for improved education on rare diseases, including stronger integration into university curricula and enhanced training to better prepare healthcare professionals. The Internet was identified as the main source of information by both groups
Walkowiak & Domaradzki, 2021 [30]	Are rare diseases overlooked by medical education? Awareness of rare diseases among physicians in Poland: an explanatory study	Poland	Cross-sectional survey (Explanatory study)	Assess awareness and knowledge of rare diseases among physicians, identifying gaps in education	Physicians demonstrated limited understanding of rare diseases and reported low confidence in managing affected patients. These results point to clear deficiencies in medical education and underscore the importance of enhancing training, improving undergraduate and postgraduate education on these diseases, and incorporating rare diseases more effectively into medical curricula
Walkowiak et al., 2022 [60]	The Awareness of Rare Diseases Among Medical Students and Practicing Physicians in the Republic of Kazakhstan. An Exploratory Study	Kazakhstan	Cross-sectional survey (Exploratory study)	Assess the level of awareness and knowledge about rare diseases among medical students and physicians in the Republic of Kazakhstan, identifying educational gaps and knowledge needs	Medical students and practicing physicians have insufficient preparation to diagnose and manage rare conditions. The findings highlight the need for educational interventions, strengthened training, and improved access to reliable information sources to enhance awareness and clinical preparedness
Melo et al., 2015 [50]	Genetics in primary health care and the National Policy on Comprehensive Care for People with Rare Diseases in Brazil: opportunities and challenges for professional education	Brazil	Descriptive cross-sectional survey	Analyze the genetic competencies of primary healthcare professionals in Brazil, considering recent findings on genetic contributions and the challenges and opportunities in rare diseases education	There are significant gaps in the knowledge, skills, and attitudes required to integrate genetic competencies into clinical practice. The need to improve genetic education in curricula and promote continuous training for healthcare professionals has been identified
Chung et al., 2022 [46]	Rare disease emerging as a global public health priority	China	Narrative Review	Review and discuss the challenges, policies, and global public health implications of rare diseases, and identify future directions for improving their management	The study highlights the need to improve education and awareness about rare diseases among healthcare professionals, patients, and the general public. It recommends strengthening professional training, incorporating rare diseases into medical curricula, and promoting public health education to support early diagnosis and better management
Taruscio et al., 2014 [61]	Centres of Expertise and European Reference Networks: key issues in the field of rare diseases. The EUCERD Recommendations	Multicountry (Europe)	Policy-oriented recommendations	Discuss the Recommendations of the European Union Committee of Experts on Rare Diseases, highlighting their importance in improving the management and care of patients	The study shows that the establishment, designation, funding, and evaluation of expert committees across Europe is fundamental to facilitating the management of rare diseases and improving patient care, ensuring equity in access to services and care
Ramalle-Gómara et al., 2020 [52]	Education and information needs for physicians about rare diseases in Spain	Spain	Descriptive cross-sectional survey	Assess and explore the educational and informational needs of physicians in Spain regarding rare diseases	The study revealed that many physicians lack structured knowledge about rare diseases, highlighting the need for continuous medical education programs focused on these conditions
Kaywanga et al., 2022 [54]	Rare diseases in Tanzania: a National Call for Action to address policy and urgent needs of individuals with rare diseases	Tanzania	Policy-oriented recommendations	Document the highlights of Rare Disease Day in Tanzania and present a proposal to promote and advocate for the improvement of the quality of life of individuals affected by rare diseases and their families	The paper highlights significant gaps in awareness, diagnosis, healthcare infrastructure, and policy support for rare diseases in Tanzania. It emphasizes the urgent need for coordinated national strategies, including policy development, strengthening healthcare systems, improving education and awareness, and enhancing access to diagnostic and support services
Vandeborne et al., 2019 [44]	Information needs of physicians regarding the diagnosis of rare diseases: a questionnaire-based study in Belgium	Belgium	Cross-sectional survey	Investigate how information and education can be tailored to meet the needs for raising awareness about rare diseases	The study found that knowledge and awareness of rare diseases were lower among general practitioners and higher among specialists. It concluded that education on rare diseases should be revised and that digital platforms containing information on symptoms, diagnostics, and reference centers could be ideal to support accurate diagnoses
Rivera-Silva et al., 2018 [55]	Enfermedades raras en México	Mexico	Descriptive study	Describe the current situation of rare diseases in Mexico and highlight the need for improved awareness, diagnosis, and medical education	It is recommended to incorporate content on rare diseases into medical curricula, provide training courses, develop national awareness campaigns, establish mechanisms for research, monitoring, and identification of rare diseases, implement a national network for diagnostic information, and create strategies for disseminating information on rare diseases
Sinan et al., 2023 [56]	Knowledge and Awareness of Rare Diseases Among Healthcare Professionals in the Kingdom of Bahrain	Bahrain	Cross-sectional survey	Assess the level of knowledge and awareness about rare diseases among healthcare professionals in a tertiary hospital	Healthcare professionals demonstrated limited knowledge and awareness of rare diseases, with many reporting insufficient preparation to diagnose and manage these conditions. The findings highlight gaps in professional education and emphasize the need for enhanced training, continuing medical education, and improved access to reliable information to support clinical practice
Taruscio et al., 2013 [62]	EUROPLAN: a project to support the development of national plans on rare diseases in Europe	Multicountry (Europe)	Policy-oriented recommendations	Describe the EUROPLAN project, which aims to support European Union countries in the development and implementation of national plans for rare diseases	The described activities and initiatives included workshops, the development of indicators, and the promotion of best practices, contributing to a more harmonized approach to the management of rare diseases
Durmus et al., 2025 [79]	Management of rare and undiagnosed diseases: insights from researchers and healthcare professionals in Türkiye	Turkey	Cross-sectional survey	Explore and characterize the current challenges and needs experienced by researchers and healthcare professionals involved in the diagnosis, treatment, and management of rare and undiagnosed diseases in Türkiye	The study identified gaps in knowledge and training on rare diseases among healthcare professionals, emphasizing the need for better curriculum integration, continuous professional education, the use of digital technologies to facilitate monitoring, and increased awareness to improve diagnosis and management
Council of the European Union, 2009 [63]	Council recommendation of 8 June 2009 on an action in the field of rare diseases	Multicountry (Europe)	Government policy recommendation document	Guide and recommend that European Union Member States develop national strategies and plans to improve the prevention, diagnosis, treatment, and care of people living with rare diseases	The document recommends the development and implementation of national plans for rare diseases, improvement of diagnosis and access to high-quality care, promotion of information sharing, and strengthening of coordination at the European level. It also emphasizes the importance of education and training for healthcare professionals, as well as increased awareness among patients and the general po…
Wainstock & Katz, 2023 [68]	Advancing rare disease policy in Latin America: a call to action	Multicountry (Latin America)	Policy-oriented recommendations	Highlight gaps in rare disease policy across Latin America and propose priority actions to improve diagnosis, access to care, and health system integration	The paper highlights the marginalization of rare diseases in public policies in Latin America and emphasizes the need for stronger policy frameworks, including national legislation, improved access to diagnosis and treatment, greater coordination among stakeholders, and patient-centered approaches through collaboration between governments, healthcare systems, and advocacy groups to address unmet …
Asia-Pacific Economic Cooperation (APEC), 2018 [69]	Global rare disease policy network	Multicountry (Asia-Pacific)	Government policy guideline	Provide a regional strategic framework for APEC economies to develop and implement national rare disease policies, improving awareness, diagnosis, care coordination, and access to services	The action plan provides recommendations to improve rare disease care, including strengthening healthcare systems, promoting research and innovation, enhancing early diagnosis, improving access to treatment, and increasing awareness. It also emphasizes workforce capacity building, policy alignment, and multisectoral collaboration to support patient-centered care
David et al., 2026 [70]	The plight of rare diseases in southern Africa: Health and social services policy recommendations	Multicountry (Southern Africa)	Policy-oriented recommendations / Position statement	Highlight the challenges faced by people living with rare diseases in Southern Africa and propose harmonized policy recommendations for improving health and social services	The article recommends building capacity among healthcare workers through training and education to improve the diagnosis, treatment, and management of rare diseases across the region
Gittus et al., 2023 [72]	Barriers and facilitators to the implementation of guidelines in rare diseases: a systematic review	Global	Systematic review	Explore, identify, analyze, and synthesize the barriers and facilitators influencing the implementation of clinical guidelines in rare diseases	The review identified key barriers to guideline implementation in rare diseases, including limited awareness, insufficient knowledge, and feasibility challenges among healthcare professionals. These findings emphasize the need to improve education, enhance guideline accessibility, and develop targeted implementation strategies to support clinical practice
Yabumoto et al., 2022 [73]	Perspectives of Rare Disease Social Media Group Participants on Engaging With Genetic Counselors: Mixed Methods Study	Global	Mixed methods study	Investigate the perspectives of participants in social media groups about rare diseases, aiming to understand experiences, barriers, and facilitators in this context	The findings highlight the potential of social media as a tool to address gaps in knowledge and access to genetic services, while also emphasizing the need for emotional support, as well as addressing concerns related to privacy, confidentiality, and the development of appropriate professional guidelines
Gunes et al., 2025 [82]	Challenges in the clinical management of rare diseases and center-based multidisciplinary approach to creating solutions	Turkey	Survey study	Identify the main challenges faced by specialists in the diagnosis and management of rare diseases, as well as recommendations for improving healthcare through a multidisciplinary approach	The study identified challenges in the management of rare diseases and highlights the need for multidisciplinary approaches, improved training, better infrastructure, emotional and psychological support, and stronger health system organization
Groft et al., 2021 [74]	Progress, challenges and global approaches to rare diseases	Global	Narrative review	Discuss the advances, challenges, and global approaches related to rare diseases	It emphasizes the need for coordinated global strategies to address the challenges associated with rare diseases, including expanding awareness and literacy, strengthening research networks, and promoting supportive health policies
Domaradzki & Walkowiak, 2021 [80]	Knowledge and Attitudes of Future Healthcare Professionals Toward Rare Diseases	Poland	Quantitative cross-sectional survey	Assess medical students' knowledge and attitudes towards rare diseases, identifying educational gaps and proposing improvements	Although most future healthcare professionals were familiar with the concept of rare diseases, their actual understanding was limited, and many felt inadequately prepared to manage such conditions. The results point to shortcomings in current training and underline the importance of reinforcing education and ensuring better incorporation of rare diseases into academic programs
Kessel et al., 2012 [33]	Innovative work behavior in healthcare: the benefit of operational guidelines in the treatment of rare diseases	Germany	Cross-sectional survey with regression analysis	Investigate how operational guidelines and the flexibility of healthcare professionals influence innovative behavior at work in the context of rare diseases	The study found that the presence of operational guidelines supports innovative work behavior among healthcare professionals by facilitating knowledge acquisition, idea generation, and implementation of solutions. It also highlights the importance of role flexibility in enhancing innovation, emphasizing the need for structured guidelines that support learning and the development of new approaches…
Hernández-Rodríguez et al., 2025 [53]	Identification of strengths and weaknesses of the healthcare system for persons living with rare diseases in Catalonia (Spain), and recommendations to improve its comprehensive attention: the "acERca las enfermedades raras" project	Spain	Qualitative participatory study	Identify the strengths and weaknesses of the healthcare system for people with rare diseases and develop recommendations to improve comprehensive care	The study identified key weaknesses in the healthcare system. Based on these findings, it proposes recommendations such as improving healthcare system organization, strengthening professional training, enhancing information dissemination and knowledge, providing psychological support, and promoting campaigns
Hristova-Atanasova et al., 2023 [57]	What is the awareness of rare diseases among medical students? A survey in Bulgaria	Bulgaria	Cross-sectional survey	Assess the level of awareness and knowledge about rare diseases among medical students in Bulgaria, identify educational gaps, and suggest solutions	Medical students demonstrated limited awareness and understanding of rare diseases. These findings highlight the need to improve undergraduate training and to strengthen education through curriculum integration, specialized courses, and greater engagement with experts and research activities
Bhattacharya et al., 2021 [36]	Rare diseases research and policy in Australia: On the journey to equitable care	Australia	Narrative review / Policy-oriented recommendations	Describe the Australian rare disease research and policy landscape and highlight challenges and suggestions for equitable access to care	The paper highlights persistent inequities in access to diagnosis, treatment, and specialized care for rare diseases. It emphasizes the importance of coordinated national strategies, including the implementation of comprehensive action plans, strengthening healthcare pathways and comprehensive data platforms, improving education and workforce capacity, and promoting research and data sharing to a…
Litzkendorf et al., 2020 [34]	Use and importance of different information sources among patients with rare diseases and their relatives over time: a qualitative study	Germany	Qualitative Study	Investigate and explore which sources of information are used by patients with rare diseases and their families, and assess the relevance of these sources to health education	Patients and their relatives rely on multiple sources of information, with the Internet being the primary source. However, over time, healthcare professionals and patient support groups become increasingly important, highlighting the need for reliable, accessible, and centralized information resources to support health awareness and informed decision-making
Syed et al., 2015 [64]	Policy recommendations for rare disease centres of expertise	Multicountry (Europe)	Delphi study	Develop policy recommendations for the creation of centers of expertise in rare diseases, aiming to improve care and support	The study focuses on a multidisciplinary approach, international collaboration, active involvement of patients and their families, assignment of responsibilities in institutions, quality standards, and strategies for the integration of health services and research
Saggu et al., 2021 [37]	mEDUrare: Supporting Integrated Care for Rare Diseases by Better Connecting Health and Education Through Policy	Australia	Policy-oriented recommendations	Analyze the core health and education priorities outlined in current strategic documents for a policy that informs and supports partnerships between health and education services, aiming to benefit people with rare diseases	The paper highlights the need for integrated and multidisciplinary care for rare diseases, emphasizing stronger collaboration between the health and education sectors. It underscores the importance of coordinated policies, knowledge sharing, digital health technology, and cross-sector partnerships to improve patient outcomes and support more holistic and continuous care
Adachi et al., 2023 [75]	Enhancing Equitable Access to Rare Disease Diagnosis and Treatment around the World: A Review of Evidence, Policies, and Challenges	Global	Narrative review	Review the evidence, policies, and challenges related to equitable access to diagnosis and treatment for rare diseases	The review highlights significant global disparities in access to diagnosis, treatment, and care for rare diseases. It emphasizes the need for coordinated global strategies, including strengthening health systems, improving data collection and research, enhancing awareness and education among the general population, and promoting equitable access to diagnostic and treatment services
Quintal et al., 2023 [45]	An Ethics Action Plan for Rare Disease Care: Participatory Action Research Approach	Canada	Participatory research / Qualitative research	Present an action and ethics plan for rare disease care, developed through a participatory research approach	The paper identifies key ethical challenges in rare disease care, including a lack of knowledge among healthcare professionals. It emphasizes the importance of patient-centered care, promoting awareness among professionals and empowering patients, while highlighting the need for collaborative, ethically grounded interventions to improve care practices
Abarca-Barriga et al., 2026 [81]	Knowledge and attitudes toward rare diseases in Lima, Peru: a cross-sectional study on public awareness of healthcare	Peru	Cross-sectional survey	Assess knowledge of rare diseases among the general population in Lima, Peru, identify educational gaps, and inform strategies to improve public awareness and health education	Limited knowledge of rare diseases was identified, highlighting significant educational gaps. The study suggests educational initiatives targeting both healthcare professionals and the general population, public health campaigns, expansion of telemedicine to improve access to specialized services, and the establishment of support networks
van Karnebeek et al., 2024 [76]	Leaving no patient behind! Expert recommendation in the use of innovative technologies for diagnosing rare diseases	Global	Literature review / Consensus statement	Provide an overview and recommendations on rare diseases for clinicians and researchers, with a focus on the patient’s diagnostic journey, knowledge development, and the use of innovative technologies	The recommendations include the integration of innovative technologies, strengthening healthcare system coordination, enhancing data and knowledge sharing, and increasing access to advanced diagnostic tools. They also include professional capacity building and continuous medical education on rare diseases
De Santis et al., 2019 [65]	Patient empowerment of people living with rare diseases. Its contribution to sustainable and resilient healthcare systems	Multicountry (Europe)	Narrative review	Highlight how patient empowerment for people living with rare diseases contributes to the sustainability, effectiveness, access, and resilience of modern healthcare systems	The study argues that empowering patients with rare diseases, through health literacy, capacity-building, shared decision-making, and support for self-management, is a key enabler for creating more effective, accessible, and resilient healthcare systems
Rohani-Montez et al., 2023 [77]	Educational Needs in Diagnosing Rare Diseases: A multinational, multispecialty clinician survey	Global	Cross-sectional survey	Investigate the educational needs in diagnosing rare diseases across various medical specialties, identifying gaps in information and knowledge	The study indicated that many clinicians face significant challenges in diagnosing rare diseases, including a lack of specific knowledge and difficulty accessing specialized resources. It highlights the need for further training and the use of online resources, such as websites that provide access to information about different rare diseases
Molster et al., 2012 [38]	Key outcomes from stakeholder workshops at a symposium to inform the development of an Australian national plan for rare diseases	Australia	Participatory research	Identify stakeholder priorities and actions to inform an Australian national plan for rare diseases	Stakeholders supported development of a national plan and identified priorities including education campaigns, an information and educational materials website, support for health professionals, and research infrastructure
Li et al., 2021 [47]	Rare disease awareness and perspectives of physicians in China: a questionnaire-based study	China	Cross-sectional survey (Questionnaire-based)	Assess physicians’ awareness, knowledge, and perspectives regarding rare diseases in China, and dentify gaps in training and educational needs	The study found low levels of rare disease awareness and insufficient professional training among physicians. It highlights the need for improved education, greater access to information resources, and strengthened rare disease training initiatives within the healthcare system
Plackowski & Bogart, 2023 [41]	"If not me, who?": Awareness- and self-advocacy-related experiences of adults with diverse rare disorders	United States	Qualitative study	Explore awareness-related experiences and self-advocacy strategies among adults living with diverse rare disorders	Found persistent lack of awareness among healthcare providers and the general public, with recommendations to increase social and systemic support, improve education, and strengthen media and professional representation of rare diseases
Jahanshahi et al., 2022 [58]	Iranian future healthcare professionals' knowledge and opinions about rare diseases: cross-sectional study	Iran	Cross-sectional survey	Evaluate the knowledge and opinions of future healthcare professionals about rare diseases and suggest initiatives based on these findings	Future healthcare professionals showed limited understanding of rare diseases. These results point to shortcomings in existing education and underline the importance of enhancing training and more effectively incorporating rare diseases into healthcare curricula
Zhou et al., 2022 [48]	Poor education and urgent information need for emergency physicians about rare diseases in China	China	Cross-sectional survey (Questionnaire-based)	Investigate the basic knowledge, information access preferences, and educational needs of emergency physicians in China regarding rare diseases	Emergency physicians demonstrated limited knowledge and awareness of rare diseases. Key needs identified included clinical practice guidelines, specialized rare disease websites for professionals, and targeted educational courses
Vashishta et al., 2023 [59]	A survey of awareness of diagnosis and treatment of rare diseases among healthcare professionals and researchers in India	India	Cross-sectional survey	Assess the awareness and understanding of rare disease diagnosis and treatment among healthcare professionals and researchers in India, and identify gaps in education and information needs	The survey found limited awareness and insufficient knowledge of rare diseases among participants, highlighting the need for stronger educational initiatives, improved access to reliable information sources, and enhanced training to support earlier diagnosis and appropriate care
Kopeć & Podolec, 2015 [31]	Establishing a curriculum on rare diseases for medical students	Poland	Descriptive report	Review official recommendations and propose a curriculum on rare diseases for medical students	The paper highlights the lack of structured education on rare diseases in medical training and proposes the development of a dedicated curriculum to improve knowledge, diagnostic skills, and awareness among medical students. It emphasizes the importance of integrating rare diseases into undergraduate education through multidisciplinary and case-based approaches
EURORDIS-Rare Diseases Europe, 2021 [66]	Recommendations from the Rare 2030 foresight study	Multicountry (Europe)	Policy-oriented recommendations	Guide future policies to improve the lives of people with rare diseases in Europe by 2030	The document provides recommendations for educational actions, including the development of European awareness programs, the strengthening of continuous training for healthcare professionals, the creation of informative resources for patients and caregivers, and the support of patient organizations as key contributors to education
Ministério da Saúde do Brasil, 2014 [51]	Diretrizes para Atenção Integral às Pessoas com Doenças Raras no Sistema Único de Saúde	Brazil	Government policy guideline	Guide and organize comprehensive care for people with rare diseases within the Brazilian Unified Health System (SUS)	It establishes key policy directives, including the structuring of care networks, the promotion of knowledge for early diagnosis, and the strengthening of professional training and information provision for patients and families
Lynn et al., 2017 [67]	How the EUCERD Joint Action supported initiatives on Rare Diseases	Multicountry (Europe)	Descriptive policy analysis	Describe the contributions of the EUCERD Joint Action and related initiatives in supporting rare disease policies, coordination, and information in Europe	It highlights the importance of increasing awareness of rare diseases across countries, emphasizing the need for improved information sharing and knowledge dissemination, as well as coordinated efforts to support policy development and patient care
Forman et al., 2012 [78]	The need for worldwide policy and action plans for rare diseases	Global	Policy-oriented recommendations	Discuss the global need for national and international policies and action plans addressing rare diseases, highlighting existing gaps in diagnosis, research, treatment access, and regulatory frameworks	The article emphasizes the need for coordinated national and international policies for rare diseases, highlighting gaps in diagnosis, treatment access, and research. It also underscores the importance of improving awareness and education among healthcare professionals and policymakers as part of broader strategies to enhance care and equity for affected individuals
Munro et al., 2021 [42]	An inductive qualitative content analysis of stigma experienced by people with rare diseases	United States	Qualitative study	Explore and describe types and experiences of stigma among people living with rare diseases, based on analysis of open-ended survey responses	The study identified multiple forms of stigma experienced by individuals with rare diseases. These findings highlight the need to increase awareness, improve education among healthcare professionals and the general population, and promote more supportive and inclusive care practices to reduce stigma and enhance patient well-being
Australian Government Department of Health, 2020 [39]	National Strategic Action Plan for Rare Diseases	Australia	Policy-oriented recommendations	Provide a comprehensive national strategy that guides policy, service delivery, research, awareness, and support mechanisms to improve health and wellbeing outcomes for Australians living with rare diseases	The Action Plan presents a national framework built on person-centred principles to improve rare disease outcomes, emphasizing the need for increased awareness, education, equitable access to services, care integration, and coordinated research and data systems
Jonas et al., 2017 [32]	Knowledge of rare diseases among health care students – the effect of targeted education	Poland	Cross-sectional study	Assess healthcare students’ knowledge of rare diseases and examine whether targeted educational interventions improve that knowledge	Healthcare students initially demonstrated limited knowledge of rare diseases, which significantly improved after targeted educational interventions. These findings highlight the effectiveness of structured training and emphasize the importance of incorporating dedicated rare disease education into academic curricula
Medić et al., 2016 [83]	The attitudes of medical students towards rare diseases: A cross-sectional study	Serbia	Cross-sectional study	Evaluate Serbian medical students’ knowledge and attitudes regarding rare diseases and their therapeutic management	Medical students demonstrated generally positive attitudes toward rare diseases but showed limited knowledge and preparedness to manage these conditions. These findings highlight gaps in medical education and emphasize the need to strengthen training and increase exposure to rare diseases during undergraduate education
Flores et al., 2022 [84]	Knowledge level of medical students and physicians about rare diseases in Lima, Peru	Peru	Cross-sectional survey	Evaluate and compare the level of knowledge regarding rare diseases among medical students and practicing physicians in Lima, Peru	Both medical students and physicians showed insufficient knowledge of rare diseases, with notable gaps in key areas such as diagnosis and management. The findings point to shortcomings in current education and professional training, underscoring the need for enhanced learning opportunities and better integration of rare diseases into medical education and clinical practice
Ayyappan et al., 2022 [71]	Spotlighting the Zebras: A Role for Medical Students in Shaping Rare Disease Care	Multicountry (North America)	Narrative review	Explore how medical students and medical education can contribute to improved recognition, diagnosis, advocacy, and care for patients with rare diseases	The paper identifies gaps in rare disease education within medical training and argues that incorporating structured rare disease content into curricula can improve awareness, diagnostic capacity, and patient care
Morgenthau et al., 2022 [43]	Rare Disease Education Outside of the Classroom and Clinic: Evaluation of the RARE Compassion Program for Undergraduate Medical Students	United States	Cross-sectional study	Evaluate the impact of the RARE Compassion Program on medical students’ awareness, understanding, and engagement with rare diseases outside traditional classroom and clinical training	The program improved students’ awareness, understanding, and empathy toward individuals with rare diseases, indicating that structured extracurricular initiatives can enhance rare disease education beyond formal curricula
von Gizycki, 2010 [35]	Contribution of rare disease patient organisations to medical education	Germany	Descriptive survey study	Investigate how rare disease patient organisations can contribute to medical education by providing specialised disease knowledge and experience to healthcare professionals	The paper indicates that rare disease patient organizations possess unique expertise based on lived experience and specialized knowledge, which can support physician education and help address gaps in diagnosis and treatment
Huang et al, 2019 [49]	The progress of, challenges faced by, and future of rare disease patient organizations in China	China	Descriptive study	Examine the development, current status, and challenges faced by rare disease patient organizations in China, and identify future directions to strengthen their role in advocacy, awareness, and support for patients	The study highlights the need to strengthen patient organizations through capacity building, including team building and medical education for members, as well as expanding public education, promoting campaigns, and improving information dissemination and advocacy to better support patients and promote the recognition of rare diseases
Rare Voices Australia (RVA), 2024 [40]	National Recommendations for Rare Disease Health Care	Australia	Policy recommendation document / Guideline	Provide specific recommendations to improve rare disease healthcare, with a focus on strengthening education, knowledge sharing, and awareness among healthcare professionals, patients, and the community	The recommendations highlight the importance of strengthening education, knowledge sharing, and awareness in rare disease care, including continuous professional training, improved access to reliable information, the promotion of health literacy among patients and the broader community, as well as the provision of emotional support and the use of digital solutions
